# Supplementary material for: Identification of Three Novel PmGRI1 Genomic Resistance Islands and One Multidrug Resistant Hybrid Structure of Tn7-like Transposon and PmGRI1 in Proteus mirabilis
Source: Antibiotics (Basel). 2021 Oct 18;10(10):1268. doi: 10.3390/antibiotics10101268 (PMC8532799; doi:10.3390/antibiotics10101268)
Supplement: Supplementary file 1 [file antibiotics-10-01268-s001.zip]

Archive with 1 entries (1 files):
- antibiotics-1412374-supplementary.pdf
